# Supplementary material for: Addressing cyberbullying in Urdu tweets: a comprehensive dataset and detection system
Source: PeerJ Comput Sci. 2024 Apr 29;10:e1963. doi: 10.7717/peerj-cs.1963 (PMC11065408; doi:10.7717/peerj-cs.1963)
Supplement: Supplemental Information 1 [file peerj-cs-10-1963-s001.ipynb]

# %% [markdown]
## FastText Data preparation

# %% [code]
data = pd.read_excel('augmented_Data_working_1.xlsx')

# %% [code]
masterDataFrame = data.copy()

# %% [markdown]
## Preprocessed Text

# %% [code]
masterDataFrame['_sent_label'] = '__label__' + data['Sentiment'] + " "
masterDataFrame['_sent_label'].head(5)

# %% [code]
masterDataFrame['_text_sent'] = masterDataFrame['_sent_label']+masterDataFrame['preprocessed_text']
masterDataFrame['_text_sent'].head()

# %% [code]
train, test = train_test_split(masterDataFrame, random_state=2,stratify=masterDataFrame['Sentiment'],test_size=0.2)

# %% [code]
train['Sentiment'].value_counts()

# %% [code]
test['Sentiment'].value_counts()

# %% [code]


# %% [markdown]
## on Raw Text

# %% [code]
masterDataFrame['_text_sent_raw'] = masterDataFrame['_sent_label']+masterDataFrame['text']
masterDataFrame['_text_sent_raw'].head()

# %% [code]


# %% [code]


# %% [code]
import re

text = "This is a sample text.\n\n\nIt has multiple new lines.\n\n\nLet's replace them with a single space."

def replace_newLines(text):
    # Replace one or more new lines with a space
    return re.sub(r'\n+', ' ', text)

# Print the clean text
print(clean_text)


# %% [code]
pattern = r'\n+'
# Apply the regular expression to the '_text_sent_raw' column
masterDataFrame['_text_sent_raw'] = masterDataFrame['_text_sent_raw'].apply(lambda x: re.sub(pattern, ' ', x))

# %% [code]
masterDataFrame['_text_sent_raw'].head()

# %% [code]


# %% [code]
train, test = train_test_split(masterDataFrame, random_state=2,stratify=masterDataFrame['Sentiment'],test_size=0.2)

# %% [code]
train['Sentiment'].value_counts()

# %% [code]
test['Sentiment'].value_counts()

# %% [code]
train.to_csv('sent_train_raw.csv', columns=['_text_sent_raw'], index=False, header=False)
test.to_csv('sent_test_raw.csv', columns=['_text_sent_raw'], index=False, header=False)

# %% [markdown]
## Bullying train

# %% [markdown]
## on Raw Text

# %% [code]
masterDataFrame['_bullying_label'] = '__label__' + data['Bullying'] + " "
masterDataFrame['_bullying_label'].head(5)

# %% [code]
masterDataFrame['_text_bullying_raw'] = masterDataFrame['_bullying_label']+masterDataFrame['text']
masterDataFrame['_text_bullying_raw'].head()

# %% [code]


# %% [code]
pattern = r'\n+'
# Apply the regular expression to the '_text_sent_raw' column
masterDataFrame['_text_bullying_raw'] = masterDataFrame['_text_bullying_raw'].apply(lambda x: re.sub(pattern, ' ', x))

# %% [code]
masterDataFrame['_text_bullying_raw'].head()

# %% [code]
train, test = train_test_split(masterDataFrame, random_state=2,stratify=masterDataFrame['Bullying'],test_size=0.2)

# %% [code]
train['Bullying'].value_counts()

# %% [code]
test['Bullying'].value_counts()

# %% [code]
train.to_csv('text_bullying_train_raw.csv', columns=['_text_bullying_raw'], index=False, header=False)
test.to_csv('text_bullying_test_raw.csv', columns=['_text_bullying_raw'], index=False, header=False)

# %% [markdown]
## Preprocessed text

# %% [code]


# %% [code]
masterDataFrame['_text_bullying_preprocessed'] = masterDataFrame['_bullying_label']+masterDataFrame['preprocessed_text']
masterDataFrame['_text_bullying_preprocessed'].head()

# %% [code]


# %% [code]
train, test = train_test_split(masterDataFrame, random_state=2,stratify=masterDataFrame['Bullying'],test_size=0.2)

# %% [code]
train['Bullying'].value_counts()

# %% [code]
test['Bullying'].value_counts()

# %% [code]
train.to_csv('text_bullying_train_prep.csv', columns=['_text_bullying_preprocessed'], index=False, header=False)
test.to_csv('text_bullying_test_prep.csv', columns=['_text_bullying_preprocessed'], index=False, header=False)

# %% [code]
from wordcloud import WordCloud
from wordcloud import STOPWORDS

# %% [code]
data

# %% [code]
positive_tweets = data['preprocessed_text'][data["Sentiment"] == 'POSITIVE']
positive_tweets

# %% [code]
stop_words = common_words
positive_wordcloud = WordCloud(font_path='urdu_font/urdu_font.ttf',max_font_size=50, max_words=50, background_color="white").generate(str(positive_tweets))
plt.figure()
plt.title("Positive Tweets - Wordcloud")
plt.imshow(positive_wordcloud, interpolation="bilinear")
plt.axis("off")
plt.show()

# %% [code]


# %% [markdown]
### Random Experiments

# %% [code]
import fasttext

# %% [code]
model = fasttext.train_supervised(input='sent_train.csv', autotuneValidationFile='sent_test.csv')

# %% [code]
model.test(path='sent_test.csv')

# %% [code]
model.test(path='sent_test.csv')

# %% [code]
model.test(path='sent_test.csv')

# %% [code]
model.predict('تمہاری تبصرے مجھے بہت اچھے لگتے ہیں')

# %% [code]
model.predict('فتنۂ')

# %% [code]
model.predict('فتنہ')

# %% [code]
model.predict('مرتد')

# %% [code]
model.predict('تم پٹواری ہو')[0][0].split('__label__')[1]

# %% [code]
model.predict("ہم جھکے نہیں ہم بکے نہیں ، جو کھڑے رہے ہیں محاذ پر،  ہمیں اُن صفوں میں تلاش",k=3)

# %% [code]
model.predict('الحمد لل ہ ڈالر کا ریٹ پٹرول سے کم ہوگیا یہ ہوتا ہے تجربہ')

# %% [code]
model.get_nearest_neighbors('انشاء اللہ')

# %% [code]
dir(model)

# %% [code]
dir(fasttext)

# %% [code]
model.predict('عبداللہ اچھا بچہ ہے')

# %% [code]
model2.predict('عبداللہ اچھا بچہ ہے')

# %% [code]
model.predict('استغفراللہ')

# %% [code]
model.predict('HEC نے امیجن کپ کی اتنی شاندار تکمیل کے ذریعے بہت اچھا کام کیا ہے۔')

# %% [code]
 model.predict('hec نے امیجن کپ کی اتنی شاندار تکمیل کے ذریعے بہت اچھا کام کیا ہے')

# %% [markdown]
## FAst Model

# %% [code]
model2 = fasttext.train_supervised(input='sent_train.csv',)

# %% [code]
model2.test(path='combined_sent_test.csv')

# %% [code]
model2.predict('تمہاری تبصرے مجھے بہت اچھے لگتے ہیں')

# %% [code]
model2.predict('فتنۂ')

# %% [code]
model2.predict('فتنہ')

# %% [code]
model2.predict('مرتد')

# %% [code]
model2.predict('تم پٹواری ہو')[0][0].split('__label__')[1]

# %% [code]
model2.predict("ہم جھکے نہیں ہم بکے نہیں ، جو کھڑے رہے ہیں محاذ پر،  ہمیں اُن صفوں میں تلاش",k=3)

# %% [code]
model2.predict('تم پٹواری ہو')[0][0].split('__label__')[1]

# %% [code]
model.predict(s)[0][0].split('__label__')[1]

# %% [code]
model2.predict('الحمد لل ہ ڈالر کا ریٹ پٹرول سے کم ہوگیا یہ ہوتا ہے تجربہ')

# %% [code]
model2.get_nearest_neighbors('انشاء اللہ')

# %% [code]
model2.predict('HEC نے امیجن کپ کی اتنی شاندار تکمیل کے ذریعے بہت اچھا کام کیا ہے۔')

# %% [code]
 model.predict('hec نے امیجن کپ کی اتنی شاندار تکمیل کے ذریعے بہت اچھا کام کیا ہے')

# %% [code]
model3 = fasttext.train_supervised(input='combined_fast_text_r.csv', autotuneValidationFile='combined_sent_test.csv')

# %% [code]
model3.predict('اچھا بچہ ہے')

# %% [code]
model3.predict('HEC نے امیجن کپ کی اتنی شاندار تکمیل کے ذریعے بہت اچھا کام کیا ہے۔')

# %% [code]
model3.predict('اچھا بچہ ہے')

# %% [code]
model3.get_dimension()

# %% [code]
model2.get_dimension()

# %% [code]
model2.predict('آج موسم خوبصورت اور دلکش ہے')

# %% [code]
model3.test(path='combined_fast_text_r.csv')

# %% [code]
model3.test(path='combined_sent_test.csv')

# %% [code]
model3.predict('بہت خوش ہوں کہ ')

# %% [code]
model2.predict('میں نے آج کچھ نیا سیکھا ہے۔ بہت خوش ہوں کہ میرے پاس اس موقع کا موجودگی تھی')

# %% [code]
model3.predict('آپ کی مدد سے میں نے اس مسئلے کا حل نکال لیا۔ شکریہ، آپ نے میری بہت مدد کی ہے')

# %% [code]
model2.predict('آپ کی مدد سے میں نے اس مسئلے کا حل نکال لیا۔ شکریہ، آپ نے میری بہت مدد کی ہے')

# %% [code]
model3.save_model("model_sent_fastText.bin")

# %% [code]
loaded_model = fasttext.load_model('model_sent_fastText.bin')

# %% [code]
loaded_model.predict('آپ کی مدد سے میں نے اس مسئلے کا حل نکال لیا۔ شکریہ، آپ نے میری بہت مدد کی ہے')

# %% [code]
loaded_model.predict('اچھا بچہ ہے')

# %% [code]


# %% [code]


# %% [code]
predict_sentiment_fast(s, model3)

# %% [code]
s = '-اچھا بچہ ہے'

# %% [code]
s,urdu_preprocessing(s)

# %% [code]


# %% [code]
model2.predict('بچہ')

# %% [code]
model3.predict('بچہ')

# %% [code]
model2.test('combined_fast_text_r.csv')

# %% [code]
model2.save_model('model_sent_fastText_model2.bin')

# %% [code]
model4 = fasttext.train_supervised(input='combined_fast_text_r.csv',  lr=0.5, epoch=10, wordNgrams=2, dim=300)

# %% [code]
model2.lr

# %% [code]
model2.wordNgrams

# %% [code]
model3.wordNgrams

# %% [code]
model.wordNgrams

# %% [code]
model4.test('combined_fast_text_r.csv')

# %% [code]
model4.predict('اچھا بچہ ہے')

# %% [code]
model4.predict('چ')

# %% [code]
model.wordNgrams

# %% [code]
model4.save_model('model_sent_fastText_model3.bin')

# %% [code]
predict_sentiment_fast(s, model4)

# %% [code]
predict_sentiment_fast(s, model3)

# %% [markdown]
## Fast Model Final

# %% [code]
model = fasttext.train_supervised(input='Final_clean/sent_train_f.csv', lr=0.5, epoch=10, wordNgrams=1, dim=300)

# %% [code]
model.test(path='Final_clean/sent_test_f.csv')

# %% [code]
model = fasttext.train_supervised(input='Final_clean/sent_train_f.csv', lr=0.5, epoch=10, wordNgrams=2, dim=300)

# %% [code]
model.test(path='Final_clean/sent_test_f.csv')

# %% [code]
import os

# %% [code]
os.getcwd()

# %% [code]


# %% [code]
def calculate_f1_score(precision, recall):
    f1_score = 2 * (precision * recall) / (precision + recall)
    return f1_score


# %% [code]
calculate_f1_score(0.777,0.777)

# %% [code]
model = fasttext.train_supervised(input='Final_clean/sent_train_f.csv', lr=0.5, epoch=10, wordNgrams=3, dim=300)

# %% [code]
model.test(path='Final_clean/sent_test_f.csv')

# %% [code]


# %% [markdown]
## Raw Text

# %% [code]
model = fasttext.train_supervised(input='Final_clean/sent_train_raw.csv', lr=0.5, epoch=10, wordNgrams=1, dim=300)

# %% [code]
model.test(path='Final_clean/sent_test_raw.csv')

# %% [code]
model = fasttext.train_supervised(input='Final_clean/sent_train_raw.csv', lr=0.5, epoch=10, wordNgrams=2, dim=300)

# %% [code]
model.test(path='Final_clean/sent_test_raw.csv')

# %% [code]
model = fasttext.train_supervised(input='Final_clean/sent_train_raw.csv', lr=0.5, epoch=10, wordNgrams=3, dim=300)

# %% [code]
model.test(path='Final_clean/sent_test_raw.csv')

# %% [markdown]
## Bullying

# %% [code]
model = fasttext.train_supervised(input='Final_clean/text_bullying_train_raw.csv', lr=0.5, epoch=10, wordNgrams=1, dim=300)

# %% [code]
model.test(path='Final_clean/text_bullying_test_raw.csv')

# %% [code]
model = fasttext.train_supervised(input='Final_clean/text_bullying_train_raw.csv', lr=0.5, epoch=10, wordNgrams=2, dim=300)

# %% [code]
model.test(path='Final_clean/text_bullying_test_raw.csv')

# %% [code]
model = fasttext.train_supervised(input='Final_clean/text_bullying_train_raw.csv', lr=0.5, epoch=10, wordNgrams=3, dim=300)

# %% [code]
model.test(path='Final_clean/text_bullying_test_raw.csv')

# %% [markdown]
### prep

# %% [code]
model = fasttext.train_supervised(input='Final_clean/text_bullying_train_prep.csv', lr=0.5, epoch=10, wordNgrams=1, dim=300)

# %% [code]
model.test(path='Final_clean/text_bullying_test_prep.csv')

# %% [code]
model = fasttext.train_supervised(input='Final_clean/text_bullying_train_prep.csv', lr=0.5, epoch=10, wordNgrams=2, dim=300)

# %% [code]
model.test(path='Final_clean/text_bullying_test_prep.csv')

# %% [code]
model = fasttext.train_supervised(input='Final_clean/text_bullying_train_prep.csv', lr=0.5, epoch=10, wordNgrams=3, dim=300)

# %% [code]
model.test(path='Final_clean/text_bullying_test_prep.csv')

# %% [code]
